# Supplementary material for: Assessing thermal adaptation of a global sample of Aspergillus fumigatus: Implications for climate change effects
Source: Front Public Health. 2023 Feb 16;11:1059238. doi: 10.3389/fpubh.2023.1059238 (PMC9978374; doi:10.3389/fpubh.2023.1059238)
Supplement: Supplementary Table 1 — Strain genotype, mating type, and geographic information for all 89 strains analyzed in this study. [file Table_1.XLSX]

## Sheet: Sheet1
ID	Mating Type	Country	Region	City search term (weatherbase)	Average temperature	Highest temperature	Lowest temperature	Temperature Range	Temperature range of monthly averages	Total Precipitation (mm)	Preciptation Range (mm)	Lat	Lon	Source	2A	2B	2C	3A	3B	3C	4A	4B	4C
C44	MAT1-1	Cameroon	Mbingo	Bamenda	19.9	26.8	13.1	13.7	26.8 to 13.1	2260.1	402.8	6.16444	10.2901	Environmental	5	24	7	25	7	31	3	3	4
C65	MAT1-1	Cameroon	Bambui	Bamenda	19.9	26.8	13.1	13.7	26.8 to 13.1	2260.1	402.8	6.01545	10.2318	Environmental	9	28	11	20	13	38	8	9	10
C79	MAT1-2	Cameroon	Bambui	Bamenda	19.9	26.8	13.1	13.7	26.8 to 13.1	2260.1	402.8	6.01545	10.2318	Environmental	11	30	3	1	9	32	8	8	8
C158	MAT1-2	Cameroon	Makepe	Douala	26	30	23	7	30 to 23	3810	570	4.06434	9.74099	Environmental	14	33	8	6	12	36	6	6	10
C304	MAT1-2	Cameroon	Eloundem	YAOUNDE	23	29	18	11	29 to 18	1540	270	3.83843	11.4373	Environmental	8	27	10	35	7	30	3	3	4
C308	MAT1-1	Cameroon	Eloundem	YAOUNDE	23	29	18	11	29 to 18	1540	270	3.83843	11.4373	Environmental	8	27	10	14	11	34	4	3	4
C322	MAT1-2	Cameroon	Eloundem	YAOUNDE	23	29	18	11	29 to 18	1540	270	3.83843	11.4373	Environmental	5	24	7	15	8	31	3	3	4
C372	MAT1-1	Cameroon	Mbalgong	YAOUNDE	23	29	18	11	29 to 18	1540	270	3.80282	11.4678	Environmental	9	28	2	6	11	34	6	6	10
C428	MAT1-2	Cameroon	Simbock	YAOUNDE	23	29	18	11	29 to 18	1540	270	3.82061	11.475	Environmental	5	24	7	14	6	50	3	3	4
C443	MAT1-1	Cameroon	Simbock	YAOUNDE	23	29	18	11	29 to 18	1540	270	3.82061	11.475	Environmental	9	28	11	6	11	33	6	6	10
C480	MAT1-1	Cameroon	Mbandoumou	YAOUNDE	23	29	18	11	29 to 18	1540	270	3.79093	11.4531	Environmental	9	28	11	20	15	38	8	9	10
AC10-2	MAT1-2	China	Ailao mountains	Dali	14	25	2	23	25 to 2	1056	203	24.2061	101.37	Environmental	18	25	16	27	11	26	21	10	4
AC3-3	MAT1-1	China	Ailao mountains	Dali	14	25	2	23	25 to 2	1056	203	24.2061	101.37	Environmental	21	17	11	36	22	25	9	9	9
AC3-4	MAT1-1	China	Ailao mountains	Dali	14	25	2	23	25 to 2	1056	203	24.2061	101.37	Environmental	8	14	8	23	12	9	6	4	4
AC6-5	MAT1-1	China	Ailao mountains	Dali	14	25	2	23	25 to 2	1056	203	24.2061	101.37	Environmental	16	10	13	41	10	26	33	9	7
AC7-1	MAT1-2	China	Ailao mountains	Dali	14	25	2	23	25 to 2	1056	203	24.2061	101.37	Environmental	9	10	11	21	13	21	10	7	4
AC7-10	MAT1-2	China	Ailao mountains	Dali	14	25	2	23	25 to 2	1056	203	24.2061	101.37	Environmental	18	25	13	37	24	14	12	8	7
C2-5	MAT1-2	China	Fenyi	Fenyi	18.2	29.9	2.2	27.7	29.9 to 2.2	1582	203.4	27.8276	114.687	Environmental	16	10	14	24	10	21	7	7	6
C4-1	MAT1-2	China	Fenyi	Fenyi	18.2	29.9	2.2	27.7	29.9 to 2.2	1582	203.4	27.8276	114.687	Environmental	16	10	14	24	10	21	7	7	6
C4-2	MAT1-2	China	Fenyi	Fenyi	18.2	29.9	2.2	27.7	29.9 to 2.2	1582	203.4	27.8276	114.687	Environmental	16	10	14	24	10	21	7	7	6
C5-10	MAT1-1	China	Fenyi	Fenyi	18.2	29.9	2.2	27.7	29.9 to 2.2	1582	203.4	27.8276	114.687	Environmental	16	20	26	30	12	17	11	7	7
EJ13	MAT1-2	Costa Rica	El Jardin, Alajuela	Alajuela	21	30.2	18.2	12	30.2 to 18.2	1953	340	10.0159	-84.2142	Environmental	19	16	13	24	26	25	8	9	5
EJ24	MAT1-1	Costa Rica	El Jardin, Alajuela	Alajuela	21	30.2	18.2	12	30.2 to 18.2	1953	340	10.0159	-84.2142	Environmental	23	12	8	12	37	15	15	9	13
MA28	MAT1-1	Costa Rica	Manuel Antonio, Puntarenas	Buenos Aires	25.8	33.4	19.1	14.3	33.4 to 19.1	286.7	499.9	9.3923	-84.137	Environmental	19	16	13	27	0	22	13	9	0
MA31	MAT1-2	Costa Rica	Manuel Antonio, Puntarenas	Buenos Aires	25.8	33.4	19.1	14.3	33.4 to 19.1	286.7	499.9	9.3923	-84.137	Environmental	22	17	8	32	17	6	13	21	13
LF18	MAT1-2	Costa Rica	La Fotuna, Alajuela	Alajuela	21	30.2	18.2	12	30.2 to 18.2	1953	340	10.4678	-84.6427	Environmental	22	21	14	46	12	22	10	13	13
LF25	MAT1-1	Costa Rica	La Fotuna, Alajuela	Alajuela	21	30.2	18.2	12	30.2 to 18.2	1953	340	10.4678	-84.6427	Environmental	10	13	14	33	8	5	7	5	5
DF29	MAT1-2	France	Downtown Nice	Nice	16	27.7	5.3	22.4	27.7 to 5.3	733	120.7	43.7102	7.262	Environmental	11	8	10	39	9	7	7	8	8
TF59	MAT1-2	France	Oldtown Nice	Nice	16	27.7	5.3	22.4	27.7 to 5.3	733	120.7	43.7102	7.262	Environmental	16	10	6	27	9	19	8	8	7
HF16	MAT1-1	France	Hyeres	Hyeres	15.3	28.2	4.3	23.9	28.2 to 4.3	1134.4	46.8	43.1205	6.1286	Environmental	15	10	13	13	10	17	7	8	4
AV88	MAT1-2	Hamilton	St. George	Hamilton	7.9	26.5	-9.3	35.8	26.5 to -9.3	929.8	42.9	43.2707	-80.2503	Environmental	6	24	8	15	9	30	8	7	8
CF10	MAT1-1	Hamilton	St. George	Hamilton	7.9	26.5	-9.3	35.8	26.5 to -9.3	929.8	42.9	43.2707	-80.2503	Environmental	23	41	25	19	5	34	7	9	10
CM11	MAT1-2	Hamilton	St. George	Hamilton	7.9	26.5	-9.3	35.8	26.5 to -9.3	929.8	42.9	43.2707	-80.2503	Environmental	15	33	17	11	31	53	7	7	8
CM16	MAT1-1	Hamilton	St. George	Hamilton	7.9	26.5	-9.3	35.8	26.5 to -9.3	929.8	42.9	43.2707	-80.2503	Environmental	13	32	15	10	3	25	8	8	9
CM21	MAT1-2	Hamilton	St. George	Hamilton	7.9	26.5	-9.3	35.8	26.5 to -9.3	929.8	42.9	43.2707	-80.2503	Environmental	6	25	8	32	5	6	23	8	9
CM38	MAT1-1	Hamilton	St. George	Hamilton	7.9	26.5	-9.3	35.8	26.5 to -9.3	929.8	42.9	43.2707	-80.2503	Environmental	10	28	11	27	27	49	8	6	7
CM58	MAT1-2	Hamilton	St. George	Hamilton	7.9	26.5	-9.3	35.8	26.5 to -9.3	929.8	42.9	43.2707	-80.2503	Environmental	10	28	12	32	11	6	7	8	9
Hclin 1	MAT1-1	Hamilton	Hamilton	Hamilton	7.9	26.5	-9.3	35.8	26.5 to -9.3	929.8	42.9	43.2635	-79.856	Clinical	14	33	16	36	16	12	5	5	6
Hclin 09	MAT1-2	Hamilton	Hamilton	Hamilton	7.9	26.5	-9.3	35.8	26.5 to -9.3	929.8	42.9	43.2635	-79.856	Clinical	13	31	15	20	10	33	8	9	10
Hclin 21	MAT1-1	Hamilton	Hamilton	Hamilton	7.9	26.5	-9.3	35.8	26.5 to -9.3	929.8	42.9	43.2635	-79.856	Clinical	10	29	12	20	12	32	11	8	9
Hclin 34	MAT1-2	Hamilton	Hamilton	Hamilton	7.9	26.5	-9.3	35.8	26.5 to -9.3	929.8	42.9	43.2635	-79.856	Clinical	10	29	12	10	10	33	5	5	6
Hclin 42	MAT1-1	Hamilton	Hamilton	Hamilton	7.9	26.5	-9.3	35.8	26.5 to -9.3	929.8	42.9	43.2635	-79.856	Clinical	23	41	25	6	2	25	14	6	10
M14	MAT1-2	Hamilton	Hamilton	Hamilton	7.9	26.5	-9.3	35.8	26.5 to -9.3	929.8	42.9	43.2614	-79.9191	Environmental	17	36	19	26	10	51	7	7	15
M16	MAT1-2	Hamilton	Hamilton	Hamilton	7.9	26.5	-9.3	35.8	26.5 to -9.3	929.8	42.9	43.2614	-79.9191	Environmental	23	31	14	30	14	33	9	9	6
P20	MAT1-1	Hamilton	Hamilton	Hamilton	7.9	26.5	-9.3	35.8	26.5 to -9.3	929.8	42.9	43.2772	-79.7855	Environmental	11	29	13	10	28	21	15	7	8
P80	MAT1-2	Hamilton	Hamilton	Hamilton	7.9	26.5	-9.3	35.8	26.5 to -9.3	929.8	42.9	43.2772	-79.7855	Environmental	13	31	15	10	10	33	8	8	9
T34	MAT1-2	Iceland	Thingvellir	Reykjavik	4	12	-2	14	12 to -2	810	40	64.2559	-21.1295	Environmental	23	19	19	117	11	17	17	16	10
SF37	MAT1-2	Iceland	Skaftafell National park near Svartifoss	Hot	4	13	-3	16	13 to -3	1730	80	64.0704	-16.9752	Environmental	10	10	9	36	7	9	8	10	21
N9	MAT1-1	Iceland	Near Nautholsvik Geothermal Beach near Reykjavik university	Reykjavik	4	12	-2	14	12 to -2	810	40	64.1238	-21.9269	Environmental	14	20	11	30	8	6	8	10	12
I1268	MAT1-2	India	New Delhi	New Delhi airport	25	40.5	6.7	33.8	40.5 to 6.7	795.4	241	28.5978	77.2221	Clinical	20	26	17	28	9	20	18	10	5
I1272	MAT1-2	India	New Delhi	New Delhi airport	25	40.5	6.7	33.8	40.5 to 6.7	795.4	241	28.5978	77.2221	Clinical	25	23	11	0	9	7	7	10	8
I1591	MAT1-2	India	New Delhi	New Delhi airport	25	40.5	6.7	33.8	40.5 to 6.7	795.4	241	28.5978	77.2221	Clinical	25	19	18	7	20	11	11	11	5
I162	MAT1-1	India	New Delhi	New Delhi airport	25	40.5	6.7	33.8	40.5 to 6.7	795.4	241	28.5978	77.2221	Environmental	14	20	9	31	9	10	8	10	28
I245	MAT1-1	India	New Delhi	New Delhi airport	25	40.5	6.7	33.8	40.5 to 6.7	795.4	241	28.5978	77.2221	Clinical	14	20	9	31	9	10	8	10	28
I2581	MAT1-1	India	New Delhi	New Delhi airport	25	40.5	6.7	33.8	40.5 to 6.7	795.4	241	28.5978	77.2221	Clinical	19	12	8	13	9	22	18	11	15
I384	MAT1-2	India	New Delhi	New Delhi airport	25	40.5	6.7	33.8	40.5 to 6.7	795.4	241	28.5978	77.2221	Environmental	11	21	8	24	10	10	12	4	5
I388	MAT1-2	India	New Delhi	New Delhi airport	25	40.5	6.7	33.8	40.5 to 6.7	795.4	241	28.5978	77.2221	Environmental	18	12	15	52	25	19	15	9	5
I437	MAT1-1	India	New Delhi	New Delhi airport	25	40.5	6.7	33.8	40.5 to 6.7	795.4	241	28.5978	77.2221	Environmental	14	20	9	31	9	10	8	10	28
I591	MAT1-1	India	New Delhi	New Delhi airport	25	40.5	6.7	33.8	40.5 to 6.7	795.4	241	28.5978	77.2221	Clinical	14	20	9	31	9	10	8	10	28
AFIR928	MAT1-2	Ireland	Dublin	Dublin	9.8	19.5	2.3	17.2	19.5 to 2.3	758	30.2	-6.31274	53.3243	Environmental	16	10	14	24	10	21	7	7	4
A3-4	MAT1-2	New Zealand	Trusts Arena	Auckland	15.5	23.6	7.5	16.1	23.6 to 7.5	1150	60	-36.8659	174.636	Environmental	18	10	14	31	10	9	14	8	9
A6-6	MAT1-1	New Zealand	Trusts Arena	Auckland	15.5	23.6	7.5	16.1	23.6 to 7.5	1150	60	-36.8659	174.636	Environmental	17	25	16	30	10	26	10	10	9
D2-6	MAT1-2	New Zealand	Aukland	Auckland	15.5	23.6	7.5	16.1	23.6 to 7.5	1150	60	-36.8594	174.776	Environmental	19	10	13	24	24	19	7	7	4
D6-5	MAT1-1	New Zealand	Auckland Domain	Auckland	15.5	23.6	7.5	16.1	23.6 to 7.5	1150	60	-36.8594	174.776	Environmental	17	20	21	27	42	20	7	8	7
M3-8	MAT1-2	New Zealand	Millenium Field	Auckland	15.5	23.6	7.5	16.1	23.6 to 7.5	1150	60	-36.7433	174.731	Environmental	19	10	13	24	24	19	6	7	4
M4-8	MAT1-1	New Zealand	Millenium Field	Auckland	15.5	23.6	7.5	16.1	23.6 to 7.5	1150	60	-36.7433	174.731	Environmental	11	18	8	29	8	9	7	9	19
R5-6	MAT1-2	New Zealand	Aukland Rail	Auckland	15.5	23.6	7.5	16.1	23.6 to 7.5	1150	60	-36.8489	174.765	Environmental	18	10	19	29	12	21	9	8	4
U5-1	MAT1-1	New Zealand	Auckland U.	Auckland	15.5	23.6	7.5	16.1	23.6 to 7.5	1150	60	-36.8502	174.77	Environmental	15	22	19	25	12	20	11	8	6
V1-8	MAT1-1	New Zealand	Mount Eden	Auckland	15.5	23.6	7.5	16.1	23.6 to 7.5	1150	60	-36.8769	174.765	Environmental	12	18	7	29	8	9	7	9	27
V6-1	MAT1-2	New Zealand	Mount Eden	Auckland	15.5	23.6	7.5	16.1	23.6 to 7.5	1150	60	-36.8769	174.765	Environmental	11	18	9	26	8	9	14	8	9
V8-8	MAT1-1	New Zealand	Mount Eden	Auckland	15.5	23.6	7.5	16.1	23.6 to 7.5	1150	60	-36.8769	174.765	Environmental	15	10	9	13	8	15	7	8	7
1 18	MAT1-2	NWT	Yellowknife: Centre Downtown SOUTH	Yellowknife	-4.3	21.3	-29.5	50.8	21.3 to -29.5	288.7	29.5	62.454	-114.372	Environmental	25	20	9	9	9	7	8	10	10
5 4	MAT1-2	NWT	5 30 km Northwest of Yellowknife (below soil surface)	Yellowknife	-4.3	21.3	-29.5	50.8	21.3 to -29.5	288.7	29.5	62.454	-114.372	Environmental	10	10	9	36	7	9	8	10	21
6 13 2	MAT1-2	NWT	Yellowknife Oldtown	Yellowknife	-4.3	21.3	-29.5	50.8	21.3 to -29.5	288.7	29.5	62.454	-114.372	Environmental	14	20	9	31	8	10	8	10	28
RM7-10	MAT1-2	Peru	Rainbow Mountain	Cusco	12	20	1	19	20 to 1	640	120	-13.618	-71.8437	Environmental	23	20	11	0	11	20	16	8	10
LP19-2	MAT1-2	Peru	Lima	Lima (Mala for precip)	20	26	15	11	26 to 15	15.8	8.2	-12.0464	-77.0428	Environmental	23	12	8	12	31	16	15	6	13
SV28-4	MAT1-2	Peru	Sacred Valley	Cusco	12	20	1	19	20 to 1	640	120	-13.3328	-72.0845	Environmental	24	11	11	38	8	8	15	10	10
AML22	MAT1-2	Saudi Arabia	Al-Madina East	medina	27	38	12	26	38 to 12	50	40	24.4732	39.6098	Environmental	19	10	13	24	24	19	7	7	4
AML81	MAT1-1	Saudi Arabia	Al-Madina East	medina	27	38	12	26	38 to 12	50	40	24.4732	39.6098	Environmental	16	22	13	35	10	19	9	8	7
Jed22	MAT1-2	Saudi Arabia	Jeddah	Jeddah	28	37	18	19	37 to 18	41	19	21.6059	39.1711	Environmental	19	10	13	24	25	19	7	7	4
Jed47	MAT1-1	Saudi Arabia	Jeddah	Jeddah	28	37	18	19	37 to 18	41	19	21.6059	39.1711	Environmental	16	16	10	22	10	32	9	13	4
Jed57	MAT1-2	Saudi Arabia	Jeddah	Jeddah	28	37	18	19	37 to 18	41	19	21.6059	39.1711	Environmental	19	10	13	24	24	19	7	7	4
Jed70	MAT1-1	Saudi Arabia	Jeddah	Jeddah	28	37	18	19	37 to 18	41	19	21.6059	39.1711	Environmental	17	10	14	24	8	19	14	7	7
Jed71	MAT1-1	Saudi Arabia	Jeddah	Jeddah	28	37	18	19	37 to 18	41	19	21.6059	39.1711	Environmental	12	8	6	36	8	6	8	9	13
Jed75	MAT1-2	Saudi Arabia	Jeddah	Jeddah	28	37	18	19	37 to 18	41	19	21.6059	39.1711	Environmental	9	10	13	11	18	59	15	9	4
AML38	MAT1-2	Saudi Arabia	Al-Madina East	Medina	27	38	12	26	38 to 12	50	40	24.5247	39.5692	Environmental	19	10	13	24	24	19	7	7	4
Yan179	MAT1-2	Saudi Arabia	Yanbu	Yanbu	27	37	15	22	37 to 15	50	10	24.0883	38.0669	Environmental	19	10	13	24	24	19	7	7	4
Yan67	MAT1-1	Saudi Arabia	Yanbu	Yanbu	27	37	15	22	37 to 15	50	10	24.0883	38.0669	Environmental	19	13	11	18	10	7	6	4	5
AFB62-1	MAT1-1	United States	San Antonio	San Antonio Texas	20.6	34.9	4.3	30.6	34.9 to 4.3	775	54	29.4252	-98.4922	Clinical	16	14	11	23	16	24	4	10	0
